# Supplementary material for: Ocimum basilicum L. Methanol Extract Enhances Mitochondrial Efficiency and Decreases Adipokine Levels in Maturing Adipocytes Which Regulate Macrophage Systemic Inflammation
Source: Molecules. 2022 Feb 18;27(4):1388. doi: 10.3390/molecules27041388 (PMC8876186; doi:10.3390/molecules27041388)
Supplement: Supplementary file 1 [file molecules-27-01388-s001.zip]

Archive with 1 entries (1 files):
- molecules-1549859-SI.pdf
